# Supplementary material for: Dynamic changes in the transcriptome of tRNA-derived small RNAs related with fat metabolism
Source: Sci Data. 2023 Oct 14;10:703. doi: 10.1038/s41597-023-02624-y (PMC10576826; doi:10.1038/s41597-023-02624-y)
Supplement: Supplementary file 1 — Supplementary Table S1 [file 41597_2023_2624_MOESM1_ESM.xlsx]

## Sheet: Sheet1
Supplementary Table S1. Conserved 117 tsRNAs in adipose tissue of pigs and mice.
Number	tRF_ID	tRF_Seq	SEED	Type	Length
1	tRF-Gly-GCC-037	GCATTGGTGGTTCAGTGGTAGAATTCTCGCC	CATTGGT	tRF-5c	31
2	tRF-Gly-GCC-038	GCATTGGTGGTTCAGTGGTAGAATTCTCGCCT	CATTGGT	tRF-5c	32
3	tRF-Gly-GCC-036	GCATTGGTGGTTCAGTGGTAGAATTCTCGC	CATTGGT	tRF-5c	30
4	tRF-Gly-GCC-023	GCATGGGTGGTTCAGTGGTAGAATTCTCGCCT	CATGGGT	tRF-5c	32
5	tRF-Gly-GCC-022	GCATGGGTGGTTCAGTGGTAGAATTCTCGCC	CATGGGT	tRF-5c	31
6	tRF-Gly-GCC-034	GCATTGGTGGTTCAGTGGTAGAATTCTC	CATTGGT	tRF-5c	28
7	tRF-Glu-CTC-016	TCCCTGGTGGTCTAGTGGTTAGGATTCGGCGC	CCCTGGT	tRF-5c	32
8	tRF-His-GTG-020	GCCGTGATCGTATAGTGGTTAGTACTCTGCG	CCGTGAT	tRF-5c	31
9	tRF-Glu-CTC-013	TCCCTGGTGGTCTAGTGGTTAGGATTCGG	CCCTGGT	tRF-5c	29
10	tRF-Gly-GCC-035	GCATTGGTGGTTCAGTGGTAGAATTCTCG	CATTGGT	tRF-5c	29
11	tRF-Lys-CTT-021	GCCCGGCTAGCTCAGTCGGTAGAGCATGAGAC	CCCGGCT	tRF-5c	32
12	tRF-Glu-CTC-014	TCCCTGGTGGTCTAGTGGTTAGGATTCGGC	CCCTGGT	tRF-5c	30
13	tiRNA-Gly-GCC-002	GCATTGGTGGTTCAGTGGTAGAATTCTCGCCTG	CATTGGT	tiRNA-5	33
14	tRF-Glu-CTC-012	TCCCTGGTGGTCTAGTGGTTAGGATTCG	CCCTGGT	tRF-5c	28
15	tiRNA-Lys-CTT-003	GCCCGGCTAGCTCAGTCGGTAGAGCATGGGACTC	CCCGGCT	tiRNA-5	34
16	tiRNA-Lys-CTT-002	GCCCGGCTAGCTCAGTCGGTAGAGCATGAGACTC	CCCGGCT	tiRNA-5	34
17	tRF-Glu-CTC-015	TCCCTGGTGGTCTAGTGGTTAGGATTCGGCG	CCCTGGT	tRF-5c	31
18	tRF-Gly-GCC-021	GCATGGGTGGTTCAGTGGTAGAATTCTCGC	CATGGGT	tRF-5c	30
19	tRF-Glu-TTC-033	TCCCACATGGTCTAGCGGTTAGGATTCCT	CCCACAT	tRF-5c	29
20	tRF-His-GTG-019	GCCGTGATCGTATAGTGGTTAGTACTCTGC	CCGTGAT	tRF-5c	30
21	tiRNA-Glu-CTC-001	TCCCTGGTGGTCTAGTGGTTAGGATTCGGCGCTC	CCCTGGT	tiRNA-5	34
22	tRF-Leu-AAG-002	ATCCCACCGCTGCCACCA	TCCCACC	tRF-3a	18
23	tRF-Lys-CTT-020	GCCCGGCTAGCTCAGTCGGTAGAGCATGAGA	CCCGGCT	tRF-5c	31
24	tRF-Val-AAC-037	GTTTCCGTAGTGTAGTGGTTATCACGTTCGCC	TTTCCGT	tRF-5c	32
25	tRF-Lys-TTT-026	GCCCGGATAGCTCAGTCGGTAGAGCATCAGAC	CCCGGAT	tRF-5c	32
26	tRF-Gly-GCC-019	GCATGGGTGGTTCAGTGGTAGAATTCTC	CATGGGT	tRF-5c	28
27	tRF-Glu-TTC-044	TCCCATATGGTCTAGCGGTTAGGATTCCT	CCCATAT	tRF-5c	29
28	tRF-Gln-CTG-039	TCTCGGTGGAACCTCCA	CTCGGTG	tRF-3a	17
29	tRF-Gly-CCC-029	GCGCCGCTGGTGTAGTGGTATCATGCAAGATT	CGCCGCT	tRF-5c	32
30	tRF-Glu-TTC-032	TCCCACATGGTCTAGCGGTTAGGATTCC	CCCACAT	tRF-5c	28
31	tRF-Glu-TTC-092	TCGACTCCCGGTGTGGGAACCA	CGACTCC	tRF-3b	22
32	tRF-His-GTG-021	GCCGTGATCGTATAGTGGTTAGTACTCTGCGT	CCGTGAT	tRF-5c	32
33	tRF-Val-AAC-026	GTTTCCGTAGTGTAGTGGTTATC	TTTCCGT	tRF-5b	23
34	tRF-Val-AAC-007	ACCGGGCGGAAACACCA	CCGGGCG	tRF-3a	17
35	tRF-Gly-CCC-016	GCATTGGTGGTTCAATGGTAGAATTCTCGCC	CATTGGT	tRF-5c	31
36	tRF-Gly-TCC-021	GCGTTGGTGGTATAGTGGTGAGCATAGCT	CGTTGGT	tRF-5c	29
37	tRF-Glu-TTC-035	TCCCACATGGTCTAGCGGTTAGGATTCCTGG	CCCACAT	tRF-5c	31
38	tRF-Gly-GCC-020	GCATGGGTGGTTCAGTGGTAGAATTCTCG	CATGGGT	tRF-5c	29
39	tRF-Glu-TTC-036	TCCCACATGGTCTAGCGGTTAGGATTCCTGGT	CCCACAT	tRF-5c	32
40	tRF-Ala-CGC-021	TCCCCGGCATCTCCACCA	CCCCGGC	tRF-3a	18
41	tRF-Val-AAC-034	GTTTCCGTAGTGTAGTGGTTATCACGTTC	TTTCCGT	tRF-5c	29
42	tiRNA-Gly-CCC-002	GCGCCGCTGGTGTAGTGGTATCATGCAAGATTC	CGCCGCT	tiRNA-5	33
43	tRF-Leu-CAA-003	ATCCCACTTCTGACACCA	TCCCACT	tRF-3a	18
44	tRF-Gln-CTG-015	ATCTCGGTGGAACCTCCA	TCTCGGT	tRF-3a	18
45	tRF-Gly-CCC-033	TCGATTCCCGGCCAATGCACCA	CGATTCC	tRF-3b	22
46	tRF-Lys-CTT-017	GCCCGGCTAGCTCAGTCGGTAGAGCATG	CCCGGCT	tRF-5c	28
47	tRF-Glu-TTC-034	TCCCACATGGTCTAGCGGTTAGGATTCCTG	CCCACAT	tRF-5c	30
48	tRF-Pro-AGG-005	ATCCCGGACGAGCCCCCA	TCCCGGA	tRF-3a	18
49	tRF-Gly-CCC-017	GCATTGGTGGTTCAATGGTAGAATTCTCGCCT	CATTGGT	tRF-5c	32
50	tRF-Glu-TTC-043	TCCCATATGGTCTAGCGGTTAGGATTCC	CCCATAT	tRF-5c	28
51	tRF-Lys-CTT-018	GCCCGGCTAGCTCAGTCGGTAGAGCATGA	CCCGGCT	tRF-5c	29
52	tiRNA-Glu-TTC-001	TCCCACATGGTCTAGCGGTTAGGATTCCTGGTTT	CCCACAT	tiRNA-5	34
53	tRF-Ala-AGC-053	TCCCCGGCACCTCCACCA	CCCCGGC	tRF-3a	18
54	tRF-Lys-CTT-019	GCCCGGCTAGCTCAGTCGGTAGAGCATGAG	CCCGGCT	tRF-5c	30
55	tRF-Gly-CCC-027	GCGCCGCTGGTGTAGTGGTATCATGCAAGA	CGCCGCT	tRF-5c	30
56	tRF-Phe-GAA-011	CCCGGGTTTCGGCACCA	CCGGGTT	tRF-3a	17
57	tiRNA-His-GTG-001	GCCGTGATCGTATAGTGGTTAGTACTCTGCGTTG	CCGTGAT	tiRNA-5	34
58	tRF-Tyr-GTA-040	TCCGGCTCGAAGGACCA	CCGGCTC	tRF-3a	17
59	tRF-Val-AAC-018	GTTTCCGTAGTGTAG	TTTCCGT	tRF-5a	15
60	tRF-Val-AAC-004	AACCGGGCGGAAACACCA	ACCGGGC	tRF-3a	18
61	tRF-Gln-CTG-040	TCTCGGTGGGACCTCCA	CTCGGTG	tRF-3a	17
62	tiRNA-Gly-GCC-001	GCATGGGTGGTTCAGTGGTAGAATTCTCGCCTG	CATGGGT	tiRNA-5	33
63	tRF-Ala-AGC-050	TCAATCCCCGGCACCTCCACCA	CAATCCC	tRF-3b	22
64	tRF-Gly-TCC-024	GCGTTGGTGGTATAGTGGTGAGCATAGCTGCC	CGTTGGT	tRF-5c	32
65	tRF-Glu-TTC-046	TCCCATATGGTCTAGCGGTTAGGATTCCTGG	CCCATAT	tRF-5c	31
66	tRF-Leu-AAG-012	TCCCACCGCTGCCACCA	CCCACCG	tRF-3a	17
67	tRF-Tyr-GTA-046	TTCCGGCTCGAAGGACCA	TCCGGCT	tRF-3a	18
68	tRF-Gly-GCC-030	GCATTGGTGGTTCAGT	CATTGGT	tRF-5a	16
69	tRF-Cys-GCA-036	TCCGGGTGCCCCCTCCA	CCGGGTG	tRF-3a	17
70	tRF-Glu-TTC-047	TCCCATATGGTCTAGCGGTTAGGATTCCTGGT	CCCATAT	tRF-5c	32
71	tiRNA-Glu-TTC-003	TCCCTGGTGGTCTAGTGGCTAGGATTCGGCGCTT	CCCTGGT	tiRNA-5	34
72	tRF-Glu-TTC-045	TCCCATATGGTCTAGCGGTTAGGATTCCTG	CCCATAT	tRF-5c	30
73	tRF-Gln-CTG-016	ATCTCGGTGGGACCTCCA	TCTCGGT	tRF-3a	18
74	tiRNA-Val-CAC-001	GTTTCCGTAGTGTAGTGGTTATCACGTTCGCCTC	TTTCCGT	tiRNA-5	34
75	tRF-Ala-CGC-022	TCGATCCCCGGCATCTCCACCA	CGATCCC	tRF-3b	22
76	tRF-His-GTG-018	GCCGTGATCGTATAGTGGTTAGTACTCTG	CCGTGAT	tRF-5c	29
77	tRF-Val-TAC-042	TCGAGCCCCAGTGGAACCACCA	CGAGCCC	tRF-3b	22
78	tRF-iMet-CAT-010	AGCAGAGTGGCGCAGCGGAAGCGTGCTGGGC	GCAGAGT	tRF-5c	31
79	tRF-Gly-TCC-036	TCGATTCCCGGCCAACGCACCA	CGATTCC	tRF-3b	22
80	tRF-Tyr-GTA-006	ATCCGGCTCGAAGGACCA	TCCGGCT	tRF-3a	18
81	tRF-Ile-AAT-017	TCCCCGTACGGGCCACCA	CCCCGTA	tRF-3a	18
82	tRF-Leu-CAG-002	ATCCCACTCCTGACACCA	TCCCACT	tRF-3a	18
83	tiRNA-Glu-TTC-002	TCCCATATGGTCTAGCGGTTAGGATTCCTGGTTT	CCCATAT	tiRNA-5	34
84	tRF-Gly-CCC-030	TCCCGGCCAATGCACCA	CCCGGCC	tRF-3a	17
85	tRF-Gly-TCC-023	GCGTTGGTGGTATAGTGGTGAGCATAGCTGC	CGTTGGT	tRF-5c	31
86	tRF-Tyr-GTA-033	GGTAAAATGGCTGAGTAAGCATTAGACTGTA	GTAAAAT	tRF-5c	31
87	tRF-Ala-TGC-023	TCCCTGGTGGTCTAGT	CCCTGGT	tRF-5a	16
88	tRF-Gly-CCC-036	TTCCCGGCCAATGCACCA	TCCCGGC	tRF-3a	18
89	tRF-Tyr-GTA-043	TCGATTCCGGCTCGAAGGACCA	CGATTCC	tRF-3b	22
90	tRF-Tyr-GTA-012	CCTTCGATAGCTCAGC	CTTCGAT	tRF-5a	16
91	tRF-His-GTG-017	GCCGTGATCGTATAGTGGTTAGTACTCT	CCGTGAT	tRF-5c	28
92	tRF-Leu-CAA-013	TCGAATCCCACTTCTGACACCA	CGAATCC	tRF-3b	22
93	tRF-Gly-CCC-015	GCATTGGTGGTTCAATGGTAGAATTCTCGC	CATTGGT	tRF-5c	30
94	tRF-Cys-GCA-012	ATCCGGGTGCCCCCTCCA	TCCGGGT	tRF-3a	18
95	tiRNA-Gly-CCC-001	GCATTGGTGGTTCAATGGTAGAATTCTCGCCTC	CATTGGT	tiRNA-5	33
96	tiRNA-Val-TAC-004	GGTTCCATAGTGTAGCGGTTATCACGTCTGCTTT	GTTCCAT	tiRNA-5	34
97	tRF-Phe-GAA-025	TCCCGGGTTTCGGCACCA	CCCGGGT	tRF-3a	18
98	tRF-Ser-AGA-002	ATCCTGCCGACTACGCCA	TCCTGCC	tRF-3a	18
99	tRF-Ala-CGC-010	CCCCGGCATCTCCACCA	CCCGGCA	tRF-3a	17
100	tRF-Leu-CAA-012	TCCCACTTCTGACACCA	CCCACTT	tRF-3a	17
101	tRF-Asp-GTC-032	TCCTCGTTAGTATAGTGGTGAGTATCCCCGCC	CCTCGTT	tRF-5c	32
102	tRF-Leu-AAG-007	GGTAGCGTGGCCGAGC	GTAGCGT	tRF-5a	16
103	tiRNA-Val-AAC-003	GTTTCCGTAGTGTAGTGGTTATCACGTTCGCCTA	TTTCCGT	tiRNA-5	34
104	tRF-Thr-TGT-033	TCTCGCTGGGGCCTCCA	CTCGCTG	tRF-3a	17
105	tRF-Asn-GTT-011	CCCACCCAGGGACGCCA	CCACCCA	tRF-3a	17
106	tRF-Gln-CTG-030	GGTTCCATGGTGTAATGGTTAGCACTCTGG	GTTCCAT	tRF-5c	30
107	tRF-Thr-TGT-004	ATCTCGCTGGGGCCTCCA	TCTCGCT	tRF-3a	18
108	tRF-Lys-TTT-061	TCCCTGTTCGGGCGCCA	CCCTGTT	tRF-3a	17
109	tRF-Trp-CCA-009	TCACGTCGGGGTCACCA	CACGTCG	tRF-3a	17
110	tRF-Ala-CGC-008	ATCCCCGGCATCTCCACCA	TCCCCGG	tRF-3b	19
111	tRF-iMet-CAT-011	AGCAGAGTGGCGCAGCGGAAGCGTGCTGGGCC	GCAGAGT	tRF-5c	32
112	tRF-Trp-CCA-003	ATCACGTCGGGGTCACCA	TCACGTC	tRF-3a	18
113	tRF-Tyr-GTA-016	CCTTCGATAGCTCAGT	CTTCGAT	tRF-5a	16
114	tRF-Leu-TAG-008	ATCCCACCACTGCCACCA	TCCCACC	tRF-3a	18
115	tRF-Lys-TTT-017	GCCCGGATAGCTCAG	CCCGGAT	tRF-5a	15
116	tiRNA-iMet-CAT-001	AGCAGAGTGGCGCAGCGGAAGCGTGCTGGGCCC	GCAGAGT	tiRNA-5	33
117	tRF-Tyr-GTA-022	CTCCGGCTCGAAGGACCA	TCCGGCT	tRF-3a	18
